# Supplementary material for: Multijoint Continuous Motion Estimation for Human Lower Limb Based on Surface Electromyography
Source: Sensors (Basel). 2025 Jan 24;25(3):719. doi: 10.3390/s25030719 (PMC11820049; doi:10.3390/s25030719)
Supplement: Supplementary file 1 [file sensors-25-00719-s001.zip › Table S1.xlsx]

## Sheet: Sheet1
CB-TCN
Layer	Component	Parameter Count
Input Layer	Input data (7 features, window size window_size)	-
Residual TCN Block 1	Conv1d(7, 64, kernel_size=7)	3136
	ReLU, BatchNorm1d(64), Dropout	-
CBAM Block	Channel and spatial attention mechanism	1744
Temporal Attention	Temporal attention mechanism	-
Residual TCN Block 2	Conv1d(64, 64, kernel_size=7)	28416
	ReLU, BatchNorm1d(64), Dropout	-
Temporal Attention	Temporal attention mechanism	-
Global Average Pooling	mean(dim=-1)	-
Fully Connected Layer 1	Linear(64, 64), ReLU	4160
Fully Connected Layer 2 (Output Layer)	Linear(64, 1)	65
Total Parameter Count	-	37521
ED-TCN
Layer	Output Size	Parameters
tcn1 (Conv1d)	(Batch Size, Hidden Dim, Sequence Length)	in_channels=input_dim, out_channels=hidden_dim, kernel_size=7, padding=3
tcn2 (Conv1d)	(Batch Size, Hidden Dim, Sequence Length)	in_channels=hidden_dim, out_channels=hidden_dim, kernel_size=7, padding=3
Global Average Pooling	(Batch Size, Hidden Dim)	(No parameters)
fc (Linear)	(Batch Size, 1)	in_features=hidden_dim, out_features=1
TCN
Layer	Output Size	Parameters
Input Layer	(Batch Size, 7, Window Size)	0 (input features, no learnable parameters)
Conv1d (tcn1)	(Batch Size, 64, Window Size)	7×64×7+64=35847 \times 64 \times 7 + 64 = 35847×64×7+64=3584
ReLU	(Batch Size, 64, Window Size)	0 (no parameters)
BatchNorm1d	(Batch Size, 64, Window Size)	64×2=12864 \times 2 = 12864×2=128
Global Average Pooling	(Batch Size, 64)	0 (no parameters)
Fully Connected (fc)	(Batch Size, 1)	64×1+1=6564 \times 1 + 1 = 6564×1+1=65
LSTM
Layer	Output Size	Parameters
Input Layer	(Batch Size, Window Size, 8)	0 (input features, no learnable parameters)
LSTM Layer	(Batch Size, Window Size, 64)	8×64×4+64×2=21128 \times 64 \times 4 + 64 \times 2 = 21128×64×4+64×2=2112
Fully Connected (fc)	(Batch Size, 1)	64×1+1=6564 \times 1 + 1 = 6564×1+1=65
Total Parameters		2177 (sum of all parameters)
	Wiener
Stage	Data	Shape	Explanation
Input Data	X_train or X_test	(N, 10, 7)	N is the number of samples, 10 is the window size, and 7 is the number of features.
Reshaped Data	X_train.reshape(N, 70)	(N, 70)	Reshaping the data from (N, 10, 7) to (N, 70).
Wiener Filter Output	coeffs	(70,)	70 coefficients from the Wiener filter.
Prediction Output	y_pred	(N,)	Predicted values for each sample.
