# Supplementary material for: Multijoint Continuous Motion Estimation for Human Lower Limb Based on Surface Electromyography
Source: Sensors (Basel). 2025 Jan 24;25(3):719. doi: 10.3390/s25030719 (PMC11820049; doi:10.3390/s25030719)
Supplement: Supplementary file 1 [file sensors-25-00719-s001.zip › Table S2.xls]

## Sheet: Sheet1
Gait Motion
R2
Hip_Model_1	Hip_Std_1	Hip_Model_2	Hip_Std_2	Hip_Model_3	Hip_Std_3	Hip_Model_4	Hip_Std_4	Hip_Model_5	Hip_Std_5
0.918975	0.024815	0.8965	0.0908962	0.876763	0.103438	0.877737	0.05485	0.8041499999999999	0.0663125
Knee_Model_1	Knee_Std_1	Knee_Model_2	Knee_Std_2	Knee_Model_3	Knee_Std_3	Knee_Model_4	Knee_Std_4	Knee_Model_5	Knee_Std_5
0.971762	0.0135888	0.9579	0.029637499999999997	0.947588	0.0304625	0.943775	0.027175	0.905038	0.059125
Ankle_Model_1	Ankle_Std_1	Ankle_Model_2	Ankle_Std_2	Ankle_Model_3	Ankle_Std_3	Ankle_Model_4	Ankle_Std_4	Ankle_Model_5	Ankle_Std_5
0.9700500000000001	0.0123775	0.958037	0.029975	0.94465	0.0463	0.9366	0.0246125	0.9133	0.040749999999999995
RMSE
Hip_Model_1	Hip_Std_1	Hip_Model_2	Hip_Std_2	Hip_Model_3	Hip_Std_3	Hip_Model_4	Hip_Std_4	Hip_Model_5	Hip_Std_5
1.2647750000000002	0.536925	1.75384	0.853025	2.06001	1.00953	2.03866	0.6571750000000001	2.8966374999999998	0.8912750000000002
Knee_Model_1	Knee_Std_1	Knee_Model_2	Knee_Std_2	Knee_Model_3	Knee_Std_3	Knee_Model_4	Knee_Std_4	Knee_Model_5	Knee_Std_5
0.442113	0.144363	0.46528749999999997	0.2719	0.564588	0.282825	0.5303	0.23901250000000002	0.722475	0.23398750000000001
Ankle_Model_1	Ankle_Std_1	Ankle_Model_2	Ankle_Std_2	Ankle_Model_3	Ankle_Std_3	Ankle_Model_4	Ankle_Std_4	Ankle_Model_5	Ankle_Std_5
1.0525749999999998	0.169162	1.39006	0.40199999999999997	1.61639	0.6632750000000001	1.66519	0.38932500000000003	1.96728	0.49231250000000004
NRMSE
Hip_Model_1	Hip_Std_1	Hip_Model_2	Hip_Std_2	Hip_Model_3	Hip_Std_3	Hip_Model_4	Hip_Std_4	Hip_Model_5	Hip_Std_5
0.08075	0.0121125	0.0923	0.027437500000000004	0.11052500000000001	0.030387499999999998	0.104913	0.0297125	0.136187	0.030925
Knee_Model_1	Knee_Std_1	Knee_Model_2	Knee_Std_2	Knee_Model_3	Knee_Std_3	Knee_Model_4	Knee_Std_4	Knee_Model_5	Knee_Std_5
0.05233750000000001	0.0147375	0.066175	0.0250875	0.07543749999999999	0.029616249999999997	0.07651250000000001	0.022975	0.101075	0.0290225
Ankle_Model_1	Ankle_Std_1	Ankle_Model_2	Ankle_Std_2	Ankle_Model_3	Ankle_Std_3	Ankle_Model_4	Ankle_Std_4	Ankle_Model_5	Ankle_Std_5
0.055312499999999994	0.012379999999999999	0.06570000000000001	0.0197125	0.0743	0.0358	0.0805375	0.0146375	0.09051250000000001	0.023725000000000003
Obstacle Crossing Motion
R2
Hip_Model_1	Hip_Std_1	Hip_Model_2	Hip_Std_2	Hip_Model_3	Hip_Std_3	Hip_Model_4	Hip_Std_4	Hip_Model_5	Hip_Std_5
0.822037	0.0639625	0.778825	0.139187	0.7238749999999999	0.183925	0.766587	0.167425	0.53405	0.275687
Knee_Model_1	Knee_Std_1	Knee_Model_2	Knee_Std_2	Knee_Model_3	Knee_Std_3	Knee_Model_4	Knee_Std_4	Knee_Model_5	Knee_Std_5
0.8999375000000001	0.0539625	0.8513999999999999	0.103887	0.8224374999999999	0.136912	0.837612	0.08485000000000001	0.6044624999999999	0.290112
Ankle_Model_1	Ankle_Std_1	Ankle_Model_2	Ankle_Std_2	Ankle_Model_3	Ankle_Std_3	Ankle_Model_4	Ankle_Std_4	Ankle_Model_5	Ankle_Std_5
0.831525	0.104942	0.71465	0.200588	0.647537	0.260713	0.6953625000000001	0.18863749999999999	0.5115	0.33225000000000005
RMSE
Hip_Model_1	Hip_Std_1	Hip_Model_2	Hip_Std_2	Hip_Model_3	Hip_Std_3	Hip_Model_4	Hip_Std_4	Hip_Model_5	Hip_Std_5
3.24144	0.89255	4.08985	1.59282	4.57546	1.6458000000000002	4.15955	1.7911750000000002	6.546637499999999	2.44132
Knee_Model_1	Knee_Std_1	Knee_Model_2	Knee_Std_2	Knee_Model_3	Knee_Std_3	Knee_Model_4	Knee_Std_4	Knee_Model_5	Knee_Std_5
2.40166	0.807863	2.6422624999999997	0.9955375000000001	3.02476	1.19877	2.78404	1.1371	4.723962500000001	1.6521374999999998
Ankle_Model_1	Ankle_Std_1	Ankle_Model_2	Ankle_Std_2	Ankle_Model_3	Ankle_Std_3	Ankle_Model_4	Ankle_Std_4	Ankle_Model_5	Ankle_Std_5
3.53489	1.02244	4.66295	1.6015125000000001	5.0299000000000005	1.94493	4.81077	1.31979	6.18729	2.30049
NRMSE
Hip_Model_1	Hip_Std_1	Hip_Model_2	Hip_Std_2	Hip_Model_3	Hip_Std_3	Hip_Model_4	Hip_Std_4	Hip_Model_5	Hip_Std_5
0.112	0.021212500000000002	0.1418	0.0546775	0.158513	0.068775	0.159037	0.040925	0.180212	0.0503375
Knee_Model_1	Knee_Std_1	Knee_Model_2	Knee_Std_2	Knee_Model_3	Knee_Std_3	Knee_Model_4	Knee_Std_4	Knee_Model_5	Knee_Std_5
0.09267500000000001	0.027225	0.114187	0.049775	0.127	0.05315	0.11923750000000001	0.0488375	0.18832500000000002	0.07878750000000001
Ankle_Model_1	Ankle_Std_1	Ankle_Model_2	Ankle_Std_2	Ankle_Model_3	Ankle_Std_3	Ankle_Model_4	Ankle_Std_4	Ankle_Model_5	Ankle_Std_5
0.0945	0.0208	0.121512	0.0407625	0.135263	0.0425875	0.12585	0.0318625	0.160862	0.0537875
Squat and Stand Motion
R2
Hip_Model_1	Hip_Std_1	Hip_Model_2	Hip_Std_2	Hip_Model_3	Hip_Std_3	Hip_Model_4	Hip_Std_4	Hip_Model_5	Hip_Std_5
0.908937	0.0530249999999999	0.85285	0.091	0.828287	0.07715	0.856075	0.0993125	0.740012	0.158612
Knee_Model_1	Knee_Std_1	Knee_Model_2	Knee_Std_2	Knee_Model_3	Knee_Std_3	Knee_Model_4	Knee_Std_4	Knee_Model_5	Knee_Std_5
0.94055	0.045575	0.91525	0.0505125	0.887012	0.088375	0.8801749999999999	0.1079499999999999	0.7098249999999999	0.192163
Ankle_Model_1	Ankle_Std_1	Ankle_Model_2	Ankle_Std_2	Ankle_Model_3	Ankle_Std_3	Ankle_Model_4	Ankle_Std_4	Ankle_Model_5	Ankle_Std_5
0.90915	0.06125	0.858662	0.1071	0.8340749999999999	0.108325	0.854688	0.075475	0.728962	0.198112
RMSE
Hip_Model_1	Hip_Std_1	Hip_Model_2	Hip_Std_2	Hip_Model_3	Hip_Std_3	Hip_Model_4	Hip_Std_4	Hip_Model_5	Hip_Std_5
2.5120500000000003	0.850025	3.21018	1.5414625000000002	3.60635	1.52005	3.1513875000000002	0.9413874999999998	4.7484	1.79771
Knee_Model_1	Knee_Std_1	Knee_Model_2	Knee_Std_2	Knee_Model_3	Knee_Std_3	Knee_Model_4	Knee_Std_4	Knee_Model_5	Knee_Std_5
2.40526	0.7599250000000001	3.2986250000000004	0.9689	3.56593	0.8285499999999999	3.33365	1.18926	4.347424999999999	1.29565
Ankle_Model_1	Ankle_Std_1	Ankle_Model_2	Ankle_Std_2	Ankle_Model_3	Ankle_Std_3	Ankle_Model_4	Ankle_Std_4	Ankle_Model_5	Ankle_Std_5
4.51716	1.89082	5.35325	2.18356	6.2162	2.11399	5.593	3.0719	9.36515	3.0451500000000005
NRMSE
Hip_Model_1	Hip_Std_1	Hip_Model_2	Hip_Std_2	Hip_Model_3	Hip_Std_3	Hip_Model_4	Hip_Std_4	Hip_Model_5	Hip_Std_5
0.1008	0.031112499999999998	0.126262	0.033175	0.13596250000000001	0.029162499999999997	0.121362	0.039075	0.164825	0.046775
Knee_Model_1	Knee_Std_1	Knee_Model_2	Knee_Std_2	Knee_Model_3	Knee_Std_3	Knee_Model_4	Knee_Std_4	Knee_Model_5	Knee_Std_5
0.084225	0.0266375	0.100663	0.0429375	0.11545	0.046275000000000004	0.11365	0.064825	0.178613	0.0544375
Ankle_Model_1	Ankle_Std_1	Ankle_Model_2	Ankle_Std_2	Ankle_Model_3	Ankle_Std_3	Ankle_Model_4	Ankle_Std_4	Ankle_Model_5	Ankle_Std_5
0.0932375	0.0240625	0.12339999999999998	0.05895000000000001	0.13768750000000002	0.057387499999999994	0.122875	0.0481625	0.17405	0.0681625
Flexion/Extension Motion
R2
Knee_Model_1	Knee_Std_1	Knee_Model_2	Knee_Std_2	Knee_Model_3	Knee_Std_3	Knee_Model_4	Knee_Std_4	Knee_Model_5	Knee_Std_5
0.9716750000000001	0.024525	0.9579	0.037925	0.940113	0.055424999999999995	0.942425	0.0503125	0.8674999999999999	0.07869999999999999
Ankle_Model_1	Ankle_Std_1	Ankle_Model_2	Ankle_Std_2	Ankle_Model_3	Ankle_Std_3	Ankle_Model_4	Ankle_Std_4	Ankle_Model_5	Ankle_Std_5
0.945925	0.035712499999999994	0.911412	0.0688875	0.8731	0.10405	0.8819874999999999	0.0665875	0.7253375000000001	0.102205
RMSE
Knee_Model_1	Knee_Std_1	Knee_Model_2	Knee_Std_2	Knee_Model_3	Knee_Std_3	Knee_Model_4	Knee_Std_4	Knee_Model_5	Knee_Std_5
1.58919	0.513713	2.15049	0.8807875000000001	2.55938	1.12695	2.48203	1.3122	3.8800375000000003	1.12322
Ankle_Model_1	Ankle_Std_1	Ankle_Model_2	Ankle_Std_2	Ankle_Model_3	Ankle_Std_3	Ankle_Model_4	Ankle_Std_4	Ankle_Model_5	Ankle_Std_5
5.18334	1.38797	6.59089	2.35047	7.82662	3.34535	7.49525	2.2683875000000002	11.274787499999999	3.28308
NRMSE
Knee_Model_1	Knee_Std_1	Knee_Model_2	Knee_Std_2	Knee_Model_3	Knee_Std_3	Knee_Model_4	Knee_Std_4	Knee_Model_5	Knee_Std_5
0.055825	0.015062500000000001	0.0708	0.029175	0.0848	0.0381	0.082775	0.02515	0.123475	0.04445
Ankle_Model_1	Ankle_Std_1	Ankle_Model_2	Ankle_Std_2	Ankle_Model_3	Ankle_Std_3	Ankle_Model_4	Ankle_Std_4	Ankle_Model_5	Ankle_Std_5
0.07585	0.0159012	0.101663	0.031875	0.12025000000000001	0.0594875	0.11635	0.04405	0.17567499999999997	0.0556775
